# Supplementary material for: Zebrafish obesogenic test identifies anti‐adipogenic fraction in Moringa oreifera leaf extracts
Source: Food Sci Nutr. 2022 Feb 11;10(4):1248–56. doi: 10.1002/fsn3.2758 (PMC9007296; doi:10.1002/fsn3.2758)
Supplement: Supplementary file 2 — TableS1 [file FSN3-10-1248-s002.xlsx]

## Sheet: Sheet1
Symbol	Gene name	LOCUS ID	Forward primer	Reverse primer	Product size (bp)
cebpb	CCAAT/enhancer binding protein (C/EBP), beta	NM_131884	CGACTTTCTCTCTGAGGGGAACA	CAGCGAGATGTAGTTCTTGTAGTTCT	70
cebpd	CCAAT/enhancer binding protein (C/EBP), delta	NM_131887	CAAGGAGAAGGGCAAAAAGAACG	TCGCCTTGTCTCTGCTTTTACG	101
cebpa	CCAAT/enhancer binding protein (C/EBP), alpha	NM_131885	AACGGAGCGAGCTTGACTT	AAATCATGCCCATTAGCTGC	250
pparg	peroxisome proliferator activated receptor gamma	NM_131467	CTGCCGCATACACAAGAAGA	TCACGTCACTGGAGAACTCG	152
actb1	actin beta 1	AF057040	ATTGACTCAGGATGCGGAA	GAGGGCAAAGTGGTAAACG	124
